# Supplementary material for: ﻿Utility of cytochrome c oxidase I for the deciphering of unstable phylogeny and taxonomy of gorals, genus Nemorhaedus Hamilton Smith, 1827 (Bovidae, Ovibovina)
Source: Zookeys. 2023 Oct 2;1181:81–110. doi: 10.3897/zookeys.1181.108019 (PMC10838175; doi:10.3897/zookeys.1181.108019)
Supplement: Supplementary material 1 — Goral species recognized in the 20th and 21st centuries across several basic sources, which seemed to assess gorals independently and/or using different data [file zookeys-1181-081_article-108019__-s001.xlsx]

## Sheet: List1
Supplementary Table 1. Goral species recognized in the 20th and 21st centuries across several basic sources, which seemed to assess gorals independently and/or using different data. Taxa are arranged alphabetically by scientific names.
Source	Pocock (1908)	Lydekker (1913)	Adlerberg (1932)	Hayman (1961)	Dolan (1963)	Haltenorth (1963)	Groves et Grubb (1985)	Grubb (2005)	Groves & Grubb (2011)	Hrabina (2015)	Mori et al. (2019)	Li et al. (2020)	Joshi et al. (2022)	the present study
Data used	body size + skull size + coloration	coloration	skull shapes + skull size + coloration	body size + skull size + coloration	skull size + coloration	unspecified	skull size + coloration	unspecified (presumably morphology)	skull size + coloration	coloration and body marking	mitochondrial DNA (complete sequence)	mitochondrial DNA (complete sequence)	mitochondrial DNA (partial cyt b + CR)	mitochondrial DNA (complete sequence of COI)
arnouxianus (AR)	griseus	griseus	not listed	not listed	valid (as subsp. of goral)	valid (as subsp. of goral)	griseus	griseus	griseus	griseus	not sampled	not sampled	not sampled	not sampled
baileyi (BA)	not yet described	not yet described	no data	valid	valid (as subsp. of goral)	valid (as subsp. of goral)	valid	valid	valid	valid	valid	valid	valid	valid
bedfordi (BE)	goral	goral	no data	goral	goral	not listed	valid (as subsp. of goral)	valid (as subsp. of goral)	valid	goral	not sampled	not sampled	valid (as subsp. of goral)	goral
caudatus (CA)	valid	valid	valid	not listed	valid (as subsp. of goral)	valid (as subsp. of goral)	valid	valid	valid	valid	valid	valid	valid	valid
cranbrooki (CR)	not yet described	not yet described	not yet described	valid	valid uncertain (as subsp. of goral)	valid (as subsp. of goral)	valid (as subsp. of baileyi)	baileyi	baileyi	baileyi	not sampled	valid	valid	valid
evansi (EV)	griseus	griseus	griseus	griseus	griseus	not listed	valid (as subsp. of caudatus)	valid (as subsp. of griseus)	valid	valid	not sampled	valid	valid	valid
griseus (GR)	valid	valid	valid	valid	valid (as subsp. of goral)	valid (as subsp. of goral)	valid (as subsp. of caudatus)	valid	valid	valid	goral	goral	valid	valid
goral (GO)	valid	valid	no data	valid	valid	valid (as subsp. of goral)	valid	valid	valid	valid	valid	valid	valid	valid
hodgsoni (HO)	valid	valid	no data	valid (as subsp. of goral)	valid (as subsp. of goral)	valid (as subsp. of goral)	goral	goral	goral	valid	not sampled	not sampled	goral	not sampled
raddeanus (RA)	valid	valid	valid (as subsp. of caudatus)	not listed	valid (as subsp. of goral)	caudatus	valid (as subsp. of caudatus)	caudatus	caudatus	caudatus	not sampled	not sampled	not sampled	not sampled
valid taxa (sp. + ssp.)	5	5	3	5	8	8	8	6	6	6	3	5	7	6
relationships among taxa, if available as keys or phylogenetic trees	(GO+HO)+(GR+(CA+RA))	(GO+HO)+(GR+(CA+RA))	not available	not available	not available	not available	not available	not available	(GO+BE)+(GR+EV)+(CA)+(BA)	(GO+HO)+(GR+EV+CA)+(BA)	(BA+(CA+(GR+GO))	(EV+(BA+CR))+(CA+(GO-GR))	((GO+BE)+((EV+(CR+BA))+(CA+GR))	(EV+(BA+CR))+(GO+(CA+GR))
