# Supplementary material for: ﻿Utility of cytochrome c oxidase I for the deciphering of unstable phylogeny and taxonomy of gorals, genus Nemorhaedus Hamilton Smith, 1827 (Bovidae, Ovibovina)
Source: Zookeys. 2023 Oct 2;1181:81–110. doi: 10.3897/zookeys.1181.108019 (PMC10838175; doi:10.3897/zookeys.1181.108019)
Supplement: Supplementary material 2 — List of taxa and GenBank accession numbers used for the original gene analysis with 134 COI sequences [file zookeys-1181-081_article-108019__-s002.xlsx]

## Sheet: List1
Supplementary Table 2. List of taxa and GenBank accession numbers used for the original gene analysis with 134 COI sequences. Taxa are arranged alphabetically by scientific names.
Taxa names	Accession Numbers
Ammotragus lervia	EF466060
Ammotragus lervia	FJ207522
Arabitragus jayakari	FJ207523
Arabitragus jayakari	MN971587
Bootherium bombifrons	KX982584
Bootherium bombifrons	MH706732
Bootherium bombifrons	MH706733
Bootherium bombifrons	MH706736
Budorcas taxicolor	FJ006534
Budorcas taxicolor	FJ207524
Budorcas taxicolor bedfordi	KU361169
Budorcas taxicolor bedfordi	KY399869
Budorcas taxicolor bedfordi	OM237313
Budorcas taxicolor taxicolor	MK748332
Budorcas taxicolor tibetana	MH049869
Capra aegagrus	KR059210
Capra aegagrus	KR059219
Capra aegagrus	KR059221
Capra aegagrus	KR059222
Capra aegagrus	KR059226
Capra aegagrus	KT290893
Capra aegagrus	LS992601
Capra aegagrus	LS992603
Capra aegagrus	LS992604
Capra aegagrus	LS992607
Capra aegagrus	LS992612
Capra aegagrus	LS992617
Capra caucasica	JN632609
Capra cylindricornis	OW568848
Capra cylindricornis	OW568849
Capra cylindricornis	OW568906
Capra cylindricornis	OW568915
Capra falconeri	FJ207525
Capra falconeri	OW568856
Capra ibex	FJ207526
Capra ibex	OW568909
Capra ibex	OW568912
Capra nubiana	FJ207527
Capra nubiana	OW568908
Capra pyrenaica	OW568860
Capra pyrenaica hispanica	FJ207528
Capra sibirica	FJ207529
Capra sibirica	OW568858
Capra sibirica	OW568913
Capra walie	OW568914
Capricornis crispus	AP003429
Capricornis crispus	FJ207533
Capricornis maritimus	FJ207534
Capricornis milneedwardsii	KF856568
Capricornis milneedwardsii	KJ700441
Capricornis milneedwardsii	KT345703
Capricornis milneedwardsii	KU605670
Capricornis milneedwardsii	MH155202
Capricornis milneedwardsii	MN635784
Capricornis rubidus	MK303945
Capricornis sp.	KU605671
Capricornis sp.	KX254565
Capricornis sp.	MN928507
Capricornis sp.	MN928508
Capricornis sp.	MN928509
Capricornis sp.	MN928510
Capricornis sp.	MN928511
Capricornis swinhoii	EF558665
Hemitragus jemlahicus	FJ207531
Myotragus balearicus	MK847860
Myotragus balearicus	MK847861
Myotragus balearicus	MK847862
Myotragus balearicus	MK847867
Nemorhaedus baileyi	JN632663
Nemorhaedus baileyi	KP203894
Nemorhaedus caudatus	FJ469673
Nemorhaedus cranbrooki	MN853098
Nemorhaedus cranbrooki	MN853099
Nemorhaedus cranbrooki	MN853101
Nemorhaedus cranbrooki	MN853102
Nemorhaedus cranbrooki	MN853103
Nemorhaedus evansi	JN632664
Nemorhaedus evansi	MF155891
Nemorhaedus evansi	MN853096
Nemorhaedus goral	OK244620
Nemorhaedus goral	OK244621
Nemorhaedus goral	OK244622
Nemorhaedus griseus	FJ207532
Nemorhaedus griseus	JX188255
Nemorhaedus griseus	KF500173
Nemorhaedus griseus	KT878720
Nemorhaedus griseus	MG591488
Nemorhaedus griseus	MG865962
Oreamnos americanus	FJ207535
Ovibos moschatus	FJ207536
Ovibos moschatus	KF826487
Ovis ammon	MT768083
Ovis ammon	MT768084
Ovis ammon	MT768085
Ovis ammon	MT768086
Ovis ammon	MT768087
Ovis ammon	MT768088
Ovis ammon	MT768089
Ovis ammon	MT768090
Ovis ammon ammon	MN564883
Ovis ammon collium	HM236188
Ovis ammon darwini	KX609626
Ovis ammon hodgsoni	JX101654
Ovis ammon polii	KT781689
Ovis canadensis	JN181255
Ovis canadensis	MH094035
Ovis dalli	MH779627
Ovis nivicola lydekkeri	MH779626
Ovis vignei arkal	HM236186
Ovis vignei arkal	HM236187
Ovis vignei arkal	HM236189
Ovis vignei arkal	KF938360
Ovis vignei arkal	KF938361
Pantholops hodgsonii	DQ191826
Pseudois nayaur	FJ207537
Pseudois nayaur nayaur	JX101652
Pseudois nayaur szechuanensis	JX101653
Pseudois nayaur szechuanensis	KJ784494
Pseudois nayaur szechuanensis	KP998469
Pseudois nayaur szechuanensis	MH719216
Pseudois schaeferi	JQ040802
Pseudois schaeferi	MK087727
Rupicapra pyrenaica ornata	KJ184173
Rupicapra pyrenaica pyrenaica	FJ207538
Rupicapra pyrenaica pyrenaica	KJ184174
Rupicapra pyrenaica pyrenaica	MW588895
Rupicapra rupicapra	FJ207539
Rupicapra rupicapra balcanica	MW588899
Rupicapra rupicapra cartusiana	KJ184175
Rupicapra rupicapra rupicapra	MW588898
Rupicapra rupicapra rupicapra	MW588900
Rupicapra rupicapra rupicapra	MW588903
Rupicapra rupicapra tatrica	MW588901
Rupicapra rupicapra tatrica	MW588902
