# Supplementary material for: ﻿Utility of cytochrome c oxidase I for the deciphering of unstable phylogeny and taxonomy of gorals, genus Nemorhaedus Hamilton Smith, 1827 (Bovidae, Ovibovina)
Source: Zookeys. 2023 Oct 2;1181:81–110. doi: 10.3897/zookeys.1181.108019 (PMC10838175; doi:10.3897/zookeys.1181.108019)
Supplement: Supplementary material 3 — Genetic Kimura two-parameter distances for COI genes among Nemorhaedus and Capricornis species [file zookeys-1181-081_article-108019__-s003.xls]

## Sheet: MatrixOutput
Supplementary Table 3. Genetic Kimura two-parameter distances for COI genes among Nemorhaedus and Capricornis species.
	MF155891 Nemorhaedus evansi	JN632664 Nemorhaedus evansi	MN853096 Nemorhaedus evansi	MN853098 Nemorhaedus cranbrooki	MN853099 Nemorhaedus cranbrooki	MN853101 Nemorhaedus cranbrooki	MN853102 Nemorhaedus cranbrooki	MN853103 Nemorhaedus cranbrooki	KP203894 Nemorhaedus baileyi	JN632663 Nemorhaedus baileyi	MG865962 Nemorhaedus griseus	JX188255 Nemorhaedus griseus	MG591488 Nemorhaedus griseus	FJ207532 Nemorhaedus griseus	KT878720 Nemorhaedus griseus	KF500173 Nemorhaedus griseus	FJ469673 Nemorhaedus caudatus	OK244620 Nemorhaedus goral	OK244621 Nemorhaedus goral	OK244622 Nemorhaedus goral	AP003429 Capricornis crispus	FJ207533 Capricornis crispus	EF558665 Capricornis swinhoii	MK303945 Capricornis rubidus	KT345703 Capricornis milneedwardsii	KU605670 Capricornis milneedwardsii	MN928511 Capricornis sp.	KX254565 Capricornis sp.	MH155202 Capricornis milneedwardsii	FJ207534 Capricornis maritimus	MN928509 Capricornis sp.	MN928510 Capricornis sp.	MN928508 Capricornis sp.	KJ700441 Capricornis milneedwardsii	KU605671 Capricornis sp.	MN635784 Capricornis milneedwardsii	MN928507 Capricornis sp.	KF856568 Capricornis milneedwardsii
MF155891 Nemorhaedus evansi
JN632664 Nemorhaedus evansi	0
MN853096 Nemorhaedus evansi	0.00921732	0.00921732
MN853098 Nemorhaedus cranbrooki	0.0382272	0.0382272	0.0352963
MN853099 Nemorhaedus cranbrooki	0.0389765	0.0389765	0.0360383	0.000648088
MN853101 Nemorhaedus cranbrooki	0.0382272	0.0382272	0.0352963	0	0.000648088
MN853102 Nemorhaedus cranbrooki	0.0382272	0.0382272	0.0352963	0	0.000648088	0
MN853103 Nemorhaedus cranbrooki	0.0382272	0.0382272	0.0352963	0	0.000648088	0	0
KP203894 Nemorhaedus baileyi	0.0397278	0.0397278	0.0367824	0.0230196	0.0237288	0.0230196	0.0230196	0.0230196
JN632663 Nemorhaedus baileyi	0.0397278	0.0397278	0.0367824	0.0230196	0.0237288	0.0230196	0.0230196	0.0230196	0
MG865962 Nemorhaedus griseus	0.0801038	0.0801038	0.0854189	0.0820324	0.0829019	0.0820324	0.0820324	0.0820324	0.0768697	0.0768697
JX188255 Nemorhaedus griseus	0.0779195	0.0779195	0.0832211	0.0781212	0.077262	0.0781212	0.0781212	0.0781212	0.0746999	0.0746999	0.0125521
MG591488 Nemorhaedus griseus	0.0813715	0.0813715	0.0867412	0.0833305	0.0842079	0.0833305	0.0833305	0.0833305	0.0781212	0.0781212	0.0166448	0.00523218
FJ207532 Nemorhaedus griseus	0.0831132	0.0831132	0.0885173	0.0850879	0.0859706	0.0850879	0.0850879	0.0850879	0.0798472	0.0798472	0.0180236	0.00655738	0.00129786
KT878720 Nemorhaedus griseus	0.0861905	0.0861905	0.0898391	0.089953	0.0908465	0.089953	0.089953	0.089953	0.0846488	0.0846488	0.00589391	0.0187158	0.0215033	0.0229083
KF500173 Nemorhaedus griseus	0.0787786	0.0787786	0.0840971	0.0807141	0.0815836	0.0807141	0.0807141	0.0807141	0.077262	0.077262	0.0145903	0.00325733	0.00325733	0.00457218	0.0194099
FJ469673 Nemorhaedus caudatus	0.0802018	0.0802018	0.0803012	0.0804022	0.0812678	0.0804022	0.0804022	0.0804022	0.0769655	0.0769655	0.0285122	0.0166622	0.0180429	0.0187361	0.0321215	0.0173517
OK244620 Nemorhaedus goral	0.10047	0.10047	0.102449	0.10258	0.103512	0.10258	0.10258	0.10258	0.0952327	0.0952327	0.0442236	0.0540718	0.057243	0.0588423	0.037433	0.0548612	0.0642809
OK244621 Nemorhaedus goral	0.10047	0.10047	0.102449	0.10258	0.103512	0.10258	0.10258	0.10258	0.0952327	0.0952327	0.0442236	0.0540718	0.057243	0.0588423	0.037433	0.0548612	0.0642809	0
OK244622 Nemorhaedus goral	0.10047	0.10047	0.102449	0.10258	0.103512	0.10258	0.10258	0.10258	0.0952327	0.0952327	0.0442236	0.0540718	0.057243	0.0588423	0.037433	0.0548612	0.0642809	0	0
AP003429 Capricornis crispus	0.0864062	0.0864062	0.0830068	0.0884014	0.0892922	0.0884014	0.0884014	0.0884014	0.0848653	0.0848653	0.0880629	0.07888	0.0806086	0.0823476	0.0889497	0.0780196	0.0777237	0.106185	0.106185	0.106185
FJ207533 Capricornis crispus	0.0865163	0.0865163	0.0848653	0.0867412	0.0876279	0.0867412	0.0867412	0.0867412	0.0849758	0.0849758	0.0881742	0.0789829	0.0824557	0.0842079	0.0890623	0.0781212	0.0812678	0.10258	0.10258	0.10258	0.00787989
EF558665 Capricornis swinhoii	0.0917427	0.0917427	0.0847563	0.0884014	0.0892922	0.0884014	0.0884014	0.0884014	0.086628	0.086628	0.0979669	0.0867412	0.0867412	0.0885173	0.100726	0.0840971	0.0829019	0.111879	0.111879	0.111879	0.0381324	0.0442236
MK303945 Capricornis rubidus	0.0918609	0.0918609	0.0901856	0.0903042	0.0912018	0.0903042	0.0903042	0.0903042	0.0832211	0.0832211	0.0926416	0.0859706	0.0895282	0.0913233	0.0917427	0.0850879	0.0847563	0.0970527	0.0970527	0.0970527	0.0478369	0.0541371	0.0440112
KT345703 Capricornis milneedwardsii	0.0926416	0.0926416	0.0891765	0.0910818	0.0919807	0.0910818	0.0910818	0.0910818	0.0857453	0.0857453	0.0979669	0.0867412	0.0885173	0.0903042	0.0988839	0.0840971	0.0872889	0.113801	0.113801	0.113801	0.0396288	0.0442236	0.0243209	0.0264849
KU605670 Capricornis milneedwardsii	0.0926416	0.0926416	0.0891765	0.0892922	0.0901856	0.0892922	0.0892922	0.0892922	0.0875134	0.0875134	0.0979669	0.0867412	0.0885173	0.0903042	0.0988839	0.0840971	0.0872889	0.113801	0.113801	0.113801	0.0411335	0.045756	0.0257412	0.0279187	0.00391389
MN928511 Capricornis sp.	0.0926416	0.0926416	0.0900686	0.0919807	0.0928824	0.0919807	0.0919807	0.0919807	0.0884014	0.0884014	0.100726	0.0894094	0.0912018	0.0930051	0.101652	0.0867412	0.089953	0.116707	0.116707	0.116707	0.0418891	0.0465255	0.02503	0.0286386	0.00325733	0.00457218
KX254565 Capricornis sp.	0.0926416	0.0926416	0.0891765	0.0892922	0.0901856	0.0892922	0.0892922	0.0892922	0.0875134	0.0875134	0.0998038	0.0885173	0.0903042	0.0921021	0.100726	0.0858572	0.0890623	0.115735	0.115735	0.115735	0.0426467	0.0472971	0.0243209	0.0293604	0.00391389	0.00523218	0.00325733
MH155202 Capricornis milneedwardsii	0.0906174	0.0906174	0.0871789	0.0890623	0.089953	0.0890623	0.0890623	0.0890623	0.0855261	0.0855261	0.0958988	0.0847563	0.0865163	0.0882871	0.0968074	0.082136	0.0853131	0.113506	0.113506	0.113506	0.0425448	0.0471795	0.0256858	0.0292926	0.0052211	0.00654284	0.00588111	0.00654284
FJ207534 Capricornis maritimus	0.089953	0.089953	0.0865163	0.0884014	0.0892922	0.0884014	0.0884014	0.0884014	0.0848653	0.0848653	0.0970527	0.0858572	0.0876279	0.0894094	0.0979669	0.0832211	0.0864062	0.112838	0.112838	0.112838	0.0403801	0.0449887	0.0236136	0.0272008	0.00325733	0.00325733	0.00391389	0.00457218	0.0032514
MN928509 Capricornis sp.	0.0891765	0.0891765	0.0857453	0.0894094	0.0903042	0.0894094	0.0894094	0.0894094	0.0876279	0.0876279	0.100857	0.0895282	0.0895282	0.0913233	0.101784	0.0868559	0.0865163	0.116861	0.116861	0.116861	0.0381791	0.0442802	0.0201279	0.0293258	0.005226	0.00654947	0.00588687	0.00654947	0.00653749	0.00456686
MN928510 Capricornis sp.	0.0891765	0.0891765	0.0857453	0.0894094	0.0903042	0.0894094	0.0894094	0.0894094	0.0876279	0.0876279	0.100857	0.0895282	0.0895282	0.0913233	0.101784	0.0868559	0.0865163	0.116861	0.116861	0.116861	0.0381791	0.0442802	0.0201279	0.0293258	0.005226	0.00654947	0.00588687	0.00654947	0.00653749	0.00456686	0
MN928508 Capricornis sp.	0.0909634	0.0909634	0.0875134	0.0894094	0.0903042	0.0894094	0.0894094	0.0894094	0.0858572	0.0858572	0.0990118	0.087744	0.0895282	0.0913233	0.099933	0.0850879	0.0882871	0.114918	0.114918	0.114918	0.0381791	0.0427542	0.0215272	0.0278861	0.00390944	0.005226	0.00456686	0.005226	0.00521748	0.00325373	0.00129786	0.00129786
KJ700441 Capricornis milneedwardsii	0.0909634	0.0909634	0.0875134	0.0930051	0.093911	0.0930051	0.0930051	0.0930051	0.0876279	0.0876279	0.099933	0.0886347	0.0886347	0.0904244	0.100857	0.0859706	0.0874003	0.113951	0.113951	0.113951	0.04043	0.0465853	0.0236404	0.0300487	0.00721381	0.00854773	0.00787989	0.00854773	0.00853051	0.00654947	0.00589391	0.00589391	0.00589391
KU605671 Capricornis sp.	0.0909634	0.0909634	0.0875134	0.0930051	0.093911	0.0930051	0.0930051	0.0930051	0.0876279	0.0876279	0.099933	0.0886347	0.0886347	0.0904244	0.100857	0.0859706	0.0874003	0.113951	0.113951	0.113951	0.04043	0.0465853	0.0236404	0.0300487	0.00721381	0.00854773	0.00787989	0.00854773	0.00853051	0.00654947	0.00589391	0.00589391	0.00589391	0
MN635784 Capricornis milneedwardsii	0.0909634	0.0909634	0.0875134	0.0930051	0.093911	0.0930051	0.0930051	0.0930051	0.0876279	0.0876279	0.099933	0.0886347	0.0886347	0.0904244	0.100857	0.0859706	0.0874003	0.113951	0.113951	0.113951	0.04043	0.0465853	0.0236404	0.0300487	0.00721381	0.00854773	0.00787989	0.00854773	0.00853051	0.00654947	0.00589391	0.00589391	0.00589391	0	0
MN928507 Capricornis sp.	0.0936643	0.0936643	0.086628	0.0921021	0.0930051	0.0921021	0.0921021	0.0921021	0.0885173	0.0885173	0.100857	0.0895282	0.0913233	0.0931294	0.099933	0.0868559	0.0882871	0.112987	0.112987	0.112987	0.0411844	0.0458148	0.0243486	0.0293258	0.00787989	0.00921732	0.00854773	0.00787989	0.00919834	0.00721381	0.00788955	0.00788955	0.00655738	0.00194932	0.00194932	0.00194932
KF856568 Capricornis milneedwardsii	0.0918609	0.0918609	0.0901856	0.0903042	0.0912018	0.0903042	0.0903042	0.0903042	0.0832211	0.0832211	0.0926416	0.0859706	0.0895282	0.0913233	0.0917427	0.0850879	0.0847563	0.0970527	0.0970527	0.0970527	0.0478369	0.0541371	0.0440112	0	0.0264849	0.0279187	0.0286386	0.0293604	0.0292926	0.0272008	0.0293258	0.0293258	0.0278861	0.0300487	0.0300487	0.0300487	0.0293258

## Sheet: Caption
Table. Estimates of Evolutionary Divergence between Sequences
The number of base substitutions per site from between sequences are shown. Analyses were conducted using the Kimura 2-parameter model [1]. The rate variation among sites was modeled with a gamma distribution (shape parameter = 1). This analysis involved 134 nucleotide sequences. Codon positions included were 1st+2nd+3rd+Noncoding. All ambiguous positions were removed for each sequence pair (pair…
1. Kimura M. (1980). A simple method for estimating evolutionary rate of base substitutions through comparative studies of nucleotide sequences. Journal of Molecular Evolution 16:111-120.
2. Tamura K., Stecher G., and Kumar S. (2021). MEGA 11: Molecular Evolutionary Genetics Analysis Version 11. Molecular Biology and Evolution https://doi.org/10.1093/molbev/msab120.
Disclaimer: Although utmost care has been taken to ensure the correctness of the caption, the caption text is provided "as is" without any warranty of any kind. Authors advise the user to carefully check the caption prior to its use for any purpose and report any errors or problems to the authors immediately (www.megasoftware.net). In no event shall the authors and their employers be liable for a…
